# Supplementary material for: Effects of micro/nano-ozone bubble nutrient solutions on growth promotion and rhizosphere microbial community diversity in soilless cultivated lettuces
Source: Front Plant Sci. 2024 Apr 11;15:1393905. doi: 10.3389/fpls.2024.1393905 (PMC11043558; doi:10.3389/fpls.2024.1393905)
Supplement: Supplementary Table 2 — Sequencing information for different samples. [file Table_2.xlsx]

## Sheet: Sheet1
16S
SampleID	Input	Filtered	Denoised
S_1	140252	133069	126918
S_2	138367	132438	126700
S_3	142005	135530	130882
CK_1	135874	128666	122104
CK_2	134799	128686	119866
CK_3	139580	132957	123920
O2_1	141193	135047	127939
O2_2	138097	128558	122166
O2_3	139883	132901	126175
O3_1	134462	128039	122813
O3_2	138350	131968	126337
O3_3	140316	131360	124821
Sum	1663178	1579219	1500641
ITS
SampleID	Input	Filtered	Denoised
S_1	58325	54862	54748
S_2	126628	117394	117121
S_3	71100	67371	67214
CK_1	67287	60645	60348
CK_2	68159	62189	61905
CK_3	65696	59888	59508
O2_1	119638	108472	107949
O2_2	65915	60817	60549
O2_3	66328	60677	60428
O3_1	63902	59057	58745
O3_2	65006	55628	55424
O3_3	69858	64506	64210
Sum	907842	831506	828149

## Sheet: Sheet2
16S	Read length	Read count	ITS	Read length	Read count
	51	82		125	165
	190	10		129	38
	220	3		130	378
	226	2		131	26
	228	2		132	649
	233	3		133	1774
	234	2		134	324
	240	41		137	92
	241	7		138	21
	245	3		139	6
	261	10		140	31
	262	2		143	390
	263	9		144	255
	264	23		145	67
	266	2		149	414
	272	2		152	178
	284	2		154	308
	285	1		155	174
	292	2		156	8
	307	2		161	284
	308	2		162	329
	318	9		163	91
	319	2		165	53
	320	1		166	78
	326	2		167	50
	332	2		168	113
	337	16		169	347
	338	2		170	40
	342	3		171	445
	346	4		172	11
	348	2		173	467
	349	2		174	410
	353	2		175	716
	359	6		176	1362
	360	5		177	194
	362	2		178	43
	364	7		179	941
	366	5		180	2381
	367	2		181	508
	368	2		182	72
	369	4		183	4052
	371	9		184	96
	373	4		185	236
	375	4		186	189
	376	5		187	744
	377	2		188	541
	378	2		189	3701
	380	2		190	2254
	383	3		191	6940
	386	2		192	1157
	387	2		193	3579
	388	2		194	9301
	389	2		195	1994
	390	2		196	3489
	392	12		197	1003
	393	2		198	548
	394	2		199	443
	399	58		200	14945
	400	58		201	5249
	401	19		202	4450
	403	32		203	1616
	404	2278		204	1036
	405	388500		205	161
	406	108457		206	168
	407	12992		207	667
	408	16783		208	2368
	409	14887		209	267
	410	77167		210	272
	411	4335		211	434
	412	7188		212	496
	413	3493		213	473
	414	802		214	893
	415	1622		215	2530
	416	1411		216	2794
	417	3666		217	2911
	418	1005		218	1091
	419	1749		219	349
	420	252		220	1798
	421	1352		221	416
	422	11508		222	6454
	423	11318		223	5776
	424	13965		224	1403
	425	88544		225	432
	426	2820		226	6794
	427	336		227	163
	428	2845		228	1120
	429	88657		229	294
	430	85193		230	380
	431	43629		231	6917
	432	3376		232	349
	433	258		233	1899
	434	68		234	58301
	435	1		235	12960
	436	4		236	26162
	437	3		237	77782
	438	17		238	9045
	440	2		239	2477
	441	4		240	1219
	442	5		241	428
				242	1827
				243	987
				244	327
				245	839
				246	15635
				247	403
				248	989
				249	667
				250	438
				251	59
				252	2563
				253	299
				254	331
				255	5184
				256	1573
				257	252
				258	1146
				259	6241
				260	114
				261	929
				262	5142
				263	383
				264	2486
				265	784
				266	1696
				267	2256
				268	235
				269	216
				270	350
				271	1080
				272	649
				273	14679
				274	2161
				275	570
				276	328
				277	22
				278	122
				279	116
				280	357
				281	116
				282	590
				283	3510
				284	7481
				285	1211
				286	28
				287	891
				288	146
				289	273
				290	156
				291	196
				292	1387
				293	147656
				294	11998
				295	238
				296	1900
				297	52
				298	68
				299	171452
				300	1689
				301	22
				302	154
				303	37
				304	1597
				305	143
				306	1444
				307	170
				308	157
				309	4081
				310	119
				311	53
				312	942
				313	2123
				314	161
				315	456
				316	3164
				317	799
				318	1420
				319	3301
				320	2404
				321	651
				322	7
				323	439
				324	6676
				325	52
				326	5161
				327	154
				328	13
				329	469
				330	587
				331	219
				332	800
				333	907
				334	830
				335	490
				336	815
				337	279
				338	125
				339	418
				340	117
				341	120
				342	320
				343	121
				344	503
				345	94
				346	60
				348	18
				349	135
				350	31
				351	6
				352	895
				353	54
				354	22
				355	9
				356	61
				357	53
				358	100
				359	22
				360	10
				361	41
				362	70
				363	277
				364	324
				365	48
				366	95
				367	68
				368	18
				369	5
				370	110
				371	441
				372	775
				373	11
				374	834
				375	55
				377	23
				379	33
				380	528
				381	5
				382	28
				383	9
				384	40
				385	167
				386	8
				388	39
				389	36
				390	93
				393	6
				394	7
				396	63
				398	26
				399	4
				400	2
				401	3
				407	34
				411	2
				425	2
				435	3
				436	4
				438	6
